# Supplementary material for: MiRNA-1202 promotes the TGF-β1-induced proliferation, differentiation and collagen production of cardiac fibroblasts by targeting nNOS
Source: PLoS One. 2021 Aug 24;16(8):e0256066. doi: 10.1371/journal.pone.0256066 (PMC8384215; doi:10.1371/journal.pone.0256066)
Supplement: S1 Data — (ZIP) [file pone.0256066.s001.zip]

Archive with 40 entries (27 files):
- Original data/
- Original data/Fig 1/
- Original data/Fig 1/Fig 1A.xlsx
- Original data/Fig 1/Fig 1B.xlsx
- Original data/Fig 1/~$tgf┤a└φ┼¿╢╚├■╦≈-╙1⁄2╣Γ╢¿┴┐pcr.xlsx
- Original data/Fig 10/
- Original data/Fig 10/Fig10.xlsx
- Original data/Fig 2/
- Original data/Fig 2/Fig 2A mirna-pcr.xlsx
- Original data/Fig 2/Fig 2B cck-8.xlsx
- Original data/Fig 2/Fig2C cck-8.xlsx
- Original data/Fig 3/
- Original data/Fig 3/Fig 3A.xlsx
- Original data/Fig 3/Fig 3B.xlsx
- Original data/Fig 4/
- Original data/Fig 4/Fig 4A ELISA-Collagen I.xlsx
- Original data/Fig 4/Fig 4B. elisa collagen III.xlsx
- Original data/Fig 4/Fig 4C-ELISA-Collagen I.xlsx
- Original data/Fig 4/Fig 4D ELISA-Collagen III.xlsx
- Original data/Fig 5/
- Original data/Fig 5/Fig5.xlsx
- Original data/Fig 6/
- Original data/Fig 6/Fig 6A.xlsx
- Original data/Fig 6/Fig 6B.xlsx
- Original data/Fig 7/
- Original data/Fig 7/Fig 7A.xls
- Original data/Fig 7/Fig 7B.xlsx
- Original data/Fig 7/Fig 7D/
- Original data/Fig 7/Fig 7D/ELISA-Collagen I.xlsx
- Original data/Fig 7/Fig 7D/ELISA-Collagen ó≤.xlsx
- Original data/Fig 7/Fig7C.xlsx
- Original data/Fig 8/
- Original data/Fig 8/Fig8-WB.xlsx
- Original data/Fig 9/
- Original data/Fig 9/Fig 9A nNOS-WB.xlsx
- Original data/Fig 9/Fig 9B cck-8.xlsx
- Original data/Fig 9/Fig 9C-WB.xlsx
- Original data/Fig 9/Fig 9D/
- Original data/Fig 9/Fig 9D/ELISA-Collagen ó±.xlsx
- Original data/Fig 9/Fig 9D/ELISA-Collagen ó≤.xlsx
