# Supplementary material for: MiRNA-1202 promotes the TGF-β1-induced proliferation, differentiation and collagen production of cardiac fibroblasts by targeting nNOS
Source: PLoS One. 2021 Aug 24;16(8):e0256066. doi: 10.1371/journal.pone.0256066 (PMC8384215; doi:10.1371/journal.pone.0256066)
Supplement: S1 Data — (ZIP) [file pone.0256066.s001.zip › Original data/Fig 1/Fig 1A.xlsx]

## Sheet: tgf
Number	serial number	The sample name	sample ID	dye	Sample Type				Original Data:Ct value																miR-1202	Mean	SD
A01	2020052510010950	miR-1202	0	SYBR Green I	unknow		miR-1202	0	26.76	26.74	26.38		10.3833	10.3633	10.0033	10.25	0.133333	0.113333	-0.246667		0.911722	0.92445	1.18646		0	1	0.118385
A02	2020052510020950	miR-1202	2.5	SYBR Green I	unknow			2.5	26.33	26.17	26.27		10.0433	9.88333	9.98333		-0.34	-0.48	-0.02		1.26576	1.39474	1.01396		2.5	1.21565	0.139521
A03	2020052510030950	miR-1202	5	SYBR Green I	unknow			5	25.56	25.36	25.36		9.08333	8.88333	8.88333		-1.3	-1.48	-1.12		2.46229	2.78949	2.17347		5	2.45655	0.208034
A04	2020052510040950	miR-1202	10	SYBR Green I	unknow			10	24.91	24.9	24.8		8.32667	8.31667	8.21667		-2.05667	-2.04667	-1.78667		4.16024	4.1315	3.45017		10	3.88466	0.306886
A05	2020052510050950	miR-1202	20	SYBR Green I	unknow			20	24.86	24.9	24.74		8.32	8.36	8.2		-2.06333	-2.00333	-1.80333		4.17951	4.00925	3.49026		20	3.86385	0.266489
A06	2020052510060950			SYBR Green I	unknow
A07	2020052510070950			SYBR Green I	unknow
A08	2020052510080950			SYBR Green I	unknow
A09	2020052510090950	miR-1202	0	SYBR Green I	unknow																1	0.911722
A10	2020052510100950	miR-1202	2.5	SYBR Green I	unknow																1	0.92445
A11	2020052510110950	miR-1202	5	SYBR Green I	unknow																1	1.18646
A12	2020052510120950	miR-1202	10	SYBR Green I	unknow		U6	0	16.83	16.14	16.16		16.3767								2	1.26576
A13	2020052510130950	miR-1202	20	SYBR Green I	unknow			2.5	16.55	16.13	16.18		16.2867								2	1.39474
A14	2020052510140950			SYBR Green I	unknow			5	16.31	16.33	16.79		16.4767								2	1.01396
A15	2020052510150950			SYBR Green I	unknow			10	16.44	16.8	16.51		16.5833								3	2.46229
A16	2020052510160950			SYBR Green I	unknow			20	16.23	16.72	16.67		16.54								3	2.78949
A17	2020052510170950	miR-1202	0	SYBR Green I	unknow																3	2.17347
A18	2020052510180950	miR-1202	2.5	SYBR Green I	unknow				Groups	Mean±SD	P										4	4.16024
A19	2020052510190950	miR-1202	5	SYBR Green I	unknow				Control	1.00±0.118											4	4.1315
A20	2020052510200950	miR-1202	10	SYBR Green I	unknow				2.5	1.22±0.140	0.394										4	3.45017
A21	2020052510210950	miR-1202	20	SYBR Green I	unknow				5	2.46±0.208	0										5	4.17951
A22	2020052510220950			SYBR Green I	unknow				10	3.88±0.307	0										5	4.00925
A23	2020052510230950			SYBR Green I	unknow				20	3.86±0.266	0										5	3.49026
A24	2020052510240950			SYBR Green I	unknow
B01	2020052510250950	u6	0	SYBR Green I	unknow
B02	2020052510260950	u6	2.5	SYBR Green I	unknow
B03	2020052510270950	u6	5	SYBR Green I	unknow
B04	2020052510280950	u6	10	SYBR Green I	unknow
B05	2020052510290950	u6	20	SYBR Green I	unknow
B06	2020052510300950			SYBR Green I	unknow
B07	2020052510310950			SYBR Green I	unknow
B08	2020052510320950			SYBR Green I	unknow
B09	2020052510330950	u6	0	SYBR Green I	unknow
B10	2020052510340950	u6	2.5	SYBR Green I	unknow
B11	2020052510350950	u6	5	SYBR Green I	unknow
B12	2020052510360950	u6	10	SYBR Green I	unknow
B13	2020052510370950	u6	20	SYBR Green I	unknow
B14	2020052510380950			SYBR Green I	unknow
B15	2020052510390950			SYBR Green I	unknow
B16	2020052510400950			SYBR Green I	unknow
B17	2020052510410950	u6	0	SYBR Green I	unknow
B18	2020052510420950	u6	2.5	SYBR Green I	unknow
B19	2020052510430950	u6	5	SYBR Green I	unknow
B20	2020052510440950	u6	10	SYBR Green I	unknow
B21	2020052510450950	u6	20	SYBR Green I	unknow
B22	2020052510460950			SYBR Green I	unknow
B23	2020052510470950			SYBR Green I	unknow
B24	2020052510480950			SYBR Green I	unknow
