# Supplementary material for: MiRNA-1202 promotes the TGF-β1-induced proliferation, differentiation and collagen production of cardiac fibroblasts by targeting nNOS
Source: PLoS One. 2021 Aug 24;16(8):e0256066. doi: 10.1371/journal.pone.0256066 (PMC8384215; doi:10.1371/journal.pone.0256066)
Supplement: S1 Data — (ZIP) [file pone.0256066.s001.zip › Original data/Fig 1/Fig 1B.xlsx]

## Sheet: tgf
Number	serial number	The sample name	sample ID	dye	Sample Type				Original data:Ct value																miR-1202	Mean	SD
A01	2020052510010950	miR-1202	0	SYBR Green I	未知		miR-1202	0	26.02	25.78	26.06		9.19667	8.95667	9.23667	9.13	0.0666667	-0.173333	0.106667		0.954842	1.12766	0.928731		0	1.00374	0.0826109
A02	2020052510020950	miR-1202	6	SYBR Green I	未知			6	25.97	25.85	25.71		8.69	8.57	8.43		-0.506667	-0.386667	-0.806667		1.42076	1.30737	1.74917		6	1.49243	0.171155
A03	2020052510030950	miR-1202	12	SYBR Green I	未知			12	25.39	24.93	25.02		8.54333	8.08333	8.17333		-0.653333	-0.873333	-1.06333		1.5728	1.83189	2.08975		12	1.83148	0.172455
A04	2020052510040950	miR-1202	24	SYBR Green I	未知			24	24.71	24.48	24.95		7.25667	7.02667	7.49667		-1.94	-1.93	-1.74		3.83706	3.81055	3.34035		24	3.66265	0.214868
A05	2020052510050950	miR-1202	48	SYBR Green I	未知			48	24.05	23.65	24.24		7.51667	7.11667	7.70667		-1.68	-1.84	-1.53		3.20428	3.5801	2.88786		48	3.22408	0.237347
A06	2020052510060950			SYBR Green I	未知
A07	2020052510070950			SYBR Green I	未知
A08	2020052510080950			SYBR Green I	未知																1	0.954842
A09	2020052510090950	miR-1202	0	SYBR Green I	未知																1	1.12766
A10	2020052510100950	miR-1202	6	SYBR Green I	未知																1	0.928731
A11	2020052510110950	miR-1202	12	SYBR Green I	未知																2	1.42076
A12	2020052510120950	miR-1202	24	SYBR Green I	未知		U6	0	16.7	16.78	16.99		16.8233								2	1.30737
A13	2020052510130950	miR-1202	48	SYBR Green I	未知			6	16.34	17.48	18.02		17.28								2	1.74917
A14	2020052510140950			SYBR Green I	未知			12	16.89	16.68	16.97		16.8467								3	1.5728
A15	2020052510150950			SYBR Green I	未知			24	17.84	17.22	17.3		17.4533								3	1.83189
A16	2020052510160950			SYBR Green I	未知			48	16.54	16.58	16.48		16.5333								3	2.08975
A17	2020052510170950	miR-1202	0	SYBR Green I	未知																4	3.83706
A18	2020052510180950	miR-1202	6	SYBR Green I	未知				Groups	Mean±SD	P										4	3.81055
A19	2020052510190950	miR-1202	12	SYBR Green I	未知				Control	1.00±0.0826											4	3.34035
A20	2020052510200950	miR-1202	24	SYBR Green I	未知				6h	1.49±0.171	0.042										5	3.20428
A21	2020052510210950	miR-1202	48	SYBR Green I	未知				12h	1.83±0.172	0.003										5	3.5801
A22	2020052510220950			SYBR Green I	未知				24h	3.66±0.215	0										5	2.88786
A23	2020052510230950			SYBR Green I	未知				48h	3.22±0.237	0
A24	2020052510240950			SYBR Green I	未知
B01	2020052510250950	u6	0	SYBR Green I	未知
B02	2020052510260950	u6	6	SYBR Green I	未知
B03	2020052510270950	u6	12	SYBR Green I	未知
B04	2020052510280950	u6	24	SYBR Green I	未知
B05	2020052510290950	u6	48	SYBR Green I	未知
B06	2020052510300950			SYBR Green I	未知
B07	2020052510310950			SYBR Green I	未知
B08	2020052510320950			SYBR Green I	未知
B09	2020052510330950	u6	0	SYBR Green I	未知
B10	2020052510340950	u6	6	SYBR Green I	未知
B11	2020052510350950	u6	12	SYBR Green I	未知
B12	2020052510360950	u6	24	SYBR Green I	未知
B13	2020052510370950	u6	48	SYBR Green I	未知
B14	2020052510380950			SYBR Green I	未知
B15	2020052510390950			SYBR Green I	未知
B16	2020052510400950			SYBR Green I	未知
B17	2020052510410950	u6	0	SYBR Green I	未知
B18	2020052510420950	u6	6	SYBR Green I	未知
B19	2020052510430950	u6	12	SYBR Green I	未知
B20	2020052510440950	u6	24	SYBR Green I	未知
B21	2020052510450950	u6	48	SYBR Green I	未知
B22	2020052510460950			SYBR Green I	未知
B23	2020052510470950			SYBR Green I	未知
B24	2020052510480950			SYBR Green I	未知
