# Supplementary material for: MiRNA-1202 promotes the TGF-β1-induced proliferation, differentiation and collagen production of cardiac fibroblasts by targeting nNOS
Source: PLoS One. 2021 Aug 24;16(8):e0256066. doi: 10.1371/journal.pone.0256066 (PMC8384215; doi:10.1371/journal.pone.0256066)
Supplement: S1 Data — (ZIP) [file pone.0256066.s001.zip › Original data/Fig 10/Fig10.xlsx]

## Sheet: Sheet1
														Sig
smad23	Original data									smad23										Mean	SD
	1	25052.9	1	24871.5	1	24867.2		24930.5		0.924696	0.920991	0.921579	0.922422			1	1	1		1	0.0021584
	2	27565.2	2	27694.8	2	27564.1		27608.1		1.01702	1.02399	1.01905	1.02002			1.10256	1.11011	1.10476		1.10581	0.00388271
	3	28042.1	3	27967.7	3	28093.9		28034.5		1.05433	1.04721	1.05187	1.05114			1.143	1.13528	1.14034		1.13954	0.00391957
	4	27194.1	4	27394.5	4	27312.8		27300.5		1.03306	1.03131	1.03469	1.03302			1.11994	1.11804	1.12171		1.1199	0.00183444
	5	26394.2	5	26499.7	5	26528.1		26474		0.947342	0.955005	0.95057	0.950972			1.02702	1.03532	1.03051		1.03095	0.00417081
	6	25904.1	6	25746.5	6	25802.2		25817.6		0.94701	0.936749	0.937898	0.940552			1.02666	1.01553	1.01678		1.01965	0.00609485
p-samd23										p-samd23/smad23
	1	11692.9	1	13011.4	1	10380		11694.7		0.466728	0.523145	0.417416	0.469096			1	1	1		1	0.112779
	2	25449	2	26818.5	2	24102.6		25456.7		0.923228	0.968357	0.874422	0.922002			1.9681	2.0643	1.86406		1.96549	0.100149
	3	28584.8	3	29381.9	3	26680		28215.5		1.01935	1.05057	0.949672	1.00653			2.17302	2.23955	2.02447		2.14568	0.110114
	4	15963.5	4	16668.8	4	14382.7		15671.6		0.587019	0.608471	0.526592	0.574027			1.25138	1.29711	1.12257		1.22369	0.0905089
	5	16339.1	5	17742	5	14713.2		16264.8		0.619041	0.669518	0.554627	0.614395			1.31965	1.42725	1.18233		1.30974	0.122759
	6	21698.5	6	22996	6	20196.4		21630.3		0.837648	0.893168	0.782739	0.837851			1.78566	1.90402	1.66861		1.7861	0.117704
TGF-β										TGF-β
	1	9807.3	1	11330.9	1	8194.47		9777.56		0.361985	0.419583	0.303687	0.361752			1	1	1		1	0.160188
	2	27151.9	2	28397.4	2	25826.2		27125.2		1.00177	1.04996	0.954803	1.00218			2.76923	2.90244	2.63939		2.77035	0.131531
	3	25579	3	26664.9	3	23658.1		25300.6		0.961719	0.998428	0.88579	0.948646			2.6585	2.75998	2.44861		2.62237	0.158799
	4	15782.3	4	17072.2	4	14400.1		15751.5		0.599544	0.642709	0.545519	0.595924			1.65734	1.77666	1.50799		1.64733	0.134612
	5	17893.8	5	19264.1	5	16723.9		17960.6		0.642245	0.694247	0.599259	0.64525			1.77538	1.91913	1.65655		1.78368	0.131486
	6	23943.6	6	25312.8	6	21569.1		23608.5		0.875337	0.920966	0.784025	0.860109			2.41972	2.54585	2.1673		2.37762	0.192754
actin
	1	27093.1	1	27005.1	1	26983.2		27027.2
	2	27103.8	2	27046.1	2	27048.8		27066.2
	3	26597.1	3	26706.8	3	26708.4		26670.8							Groups-TGF-β	Mean±SD	P
	4	26323.8	4	26563	4	26397.1		26428							control	1.00±0.160
	5	27861.4	5	27748.2	5	27907.6		27839.1							TGF-β1	2.77±0.132	0
	6	27353.5	6	27485	6	27510.7		27449.8							TGF-β1 + inhibitor NC	2.62±0.159
															TGF-β1 + miR-1202 inhibitor	1.65±0.135	0
															TGF-β1 + miR-1202 inhibitor+si-NC	1.78±0.132
															TGF-β1 + miR-1202 inhibitor+si-nNOS	2.38±0.193	0
															Groups-psmad23/smad23	Mean±SD	P
															control	1.00±0.113
															TGF-β1	1.97±0.100	0
															TGF-β1 + inhibitor NC	2.15±0.110
															TGF-β1 + miR-1202 inhibitor	1.22±0.0905	0
															TGF-β1 + miR-1202 inhibitor+si-NC	1.31±0.123
															TGF-β1 + miR-1202 inhibitor+si-nNOS	1.79±0.118	0
	smad23													p-samd23/smad23																TGF-β
	1	0.924696												1	0.466728															1	0.361985
	1	0.920991												1	0.523145															1	0.419583
	1	0.921579												1	0.417416															1	0.303687
	2	1.01702												2	0.923228															2	1.00177
	2	1.02399												2	0.968357															2	1.04996
	2	1.01905												2	0.874422															2	0.954803
	3	1.05433												3	1.01935															3	0.961719
	3	1.04721												3	1.05057															3	0.998428
	3	1.05187												3	0.949672															3	0.88579
	4	1.03306												4	0.587019															4	0.599544
	4	1.03131												4	0.608471															4	0.642709
	4	1.03469												4	0.526592															4	0.545519
	5	0.947342												5	0.619041															5	0.642245
	5	0.955005												5	0.669518															5	0.694247
	5	0.95057												5	0.554627															5	0.599259
	6	0.94701												6	0.837648															6	0.875337
	6	0.936749												6	0.893168															6	0.920966
	6	0.937898												6	0.782739															6	0.784025
