# Supplementary material for: MiRNA-1202 promotes the TGF-β1-induced proliferation, differentiation and collagen production of cardiac fibroblasts by targeting nNOS
Source: PLoS One. 2021 Aug 24;16(8):e0256066. doi: 10.1371/journal.pone.0256066 (PMC8384215; doi:10.1371/journal.pone.0256066)
Supplement: S1 Data — (ZIP) [file pone.0256066.s001.zip › Original data/Fig 2/Fig 2A mirna-pcr.xlsx]

## Sheet: 1
Number	serial number	The sample name	sample ID	dye	Sample Type				Original data:Ct value
A01	2019062810011020	miR-1202	control	SYBR Green I	未知																				Group	Mean	SD
A02	2019062810021020	miR-1202	TGF-β1	SYBR Green I	未知		miR-1202	control	25.04	25.07	25.65		8.63667	8.66667	9.24667	8.85	-0.213333	-0.183333	0.396667		1.15936	1.1355	0.759611		control	1	0.169291
A03	2019062810031020	miR-1202	TGF-β1 + mimic NC	SYBR Green I	未知			TGF-β1	23.06	23.17	23.36		6.65333	6.76333	6.95333		-2.19667	-2.08667	-1.89667		4.58419	4.24766	3.72352		TGF-β1	4.11048	0.302246
A04	2019062810041020	miR-1202	TGF-β1 + miR-1202 mimic	SYBR Green I	未知			TGF-β1 + mimic NC	23.17	23.25	23.17		6.84	6.92	6.84		-2.01	-1.93	-2.01		4.02782	3.81055	4.02782		TGF-β1 + mimic NC	3.88485	0.0948422
A05	2019062810051020	miR-1202	TGF-β1 + inhibitor NC	SYBR Green I	未知			TGF-β1 + miR-1202 mimic	21.41	21.66	21.75		4.83667	5.08667	5.17667		-4.01333	-3.76333	-3.67333		16.1486	13.5793	12.758		TGF-β1 + miR-1202 mimic	13.9094	1.30078
A06	2019062810061020	miR-1202	TGF-β1 + miR-1202 inhibitor	SYBR Green I	未知			TGF-β1 + inhibitor NC	23.29	23.13	23.14		6.86667	6.70667	6.71667		-1.98333	-2.14333	-2.13333		3.95406	4.41782	4.3873		TGF-β1 + inhibitor NC	4.1772	0.195779
A07	2019062810071020			SYBR Green I	未知			TGF-β1 + miR-1202 inhibitor	24.71	24.93	24.79		8.18667	8.40667	8.26667		-0.663333	-0.443333	-0.583333		1.58374	1.35974	1.49831		TGF-β1 + miR-1202 inhibitor	1.45419	0.0791319
A08	2019062810081020			SYBR Green I	未知
A09	2019062810091020	miR-1202	control	SYBR Green I	未知																1	1.15936
A10	2019062810101020	miR-1202	TGF-β1	SYBR Green I	未知																1	1.1355
A11	2019062810111020	miR-1202	TGF-β1 + mimic NC	SYBR Green I	未知		U6	control	16.73	16.36	16.12		16.4033								1	0.759611
A12	2019062810121020	miR-1202	TGF-β1 + miR-1202 mimic	SYBR Green I	未知			TGF-β1	16.42	16.11	16.69		16.4067								2	4.58419
A13	2019062810131020	miR-1202	TGF-β1 + inhibitor NC	SYBR Green I	未知			TGF-β1 + mimic NC	16.15	16.41	16.43		16.33								2	4.24766
A14	2019062810141020	miR-1202	TGF-β1 + miR-1202 inhibitor	SYBR Green I	未知			TGF-β1 + miR-1202 mimic	16.39	16.53	16.8		16.5733								2	3.72352
A15	2019062810151020			SYBR Green I	未知			TGF-β1 + inhibitor NC	16.38	16.73	16.16		16.4233								3	4.02782
A16	2019062810161020			SYBR Green I	未知			TGF-β1 + miR-1202 inhibitor	16.65	16.41	16.51		16.5233								3	3.81055
A17	2019062810171020	miR-1202	control	SYBR Green I	未知																3	4.02782
A18	2019062810181020	miR-1202	TGF-β1	SYBR Green I	未知			Groups	Mean±SD	P											4	16.1486
A19	2019062810191020	miR-1202	TGF-β1 + mimic NC	SYBR Green I	未知			control	1.00±0.169												4	13.5793
A20	2019062810201020	miR-1202	TGF-β1 + miR-1202 mimic	SYBR Green I	未知			TGF-β1	4.11±0.302	0											4	12.758
A21	2019062810211020	miR-1202	TGF-β1 + inhibitor NC	SYBR Green I	未知			TGF-β1 + mimic NC	3.88±0.095												5	3.95406
A22	2019062810221020	miR-1202	TGF-β1 + miR-1202 inhibitor	SYBR Green I	未知			TGF-β1 + miR-1202 mimic	13.91±1.30	0		0									5	4.41782
A23	2019062810231020			SYBR Green I	未知			TGF-β1 + inhibitor NC	4.18±0.196												5	4.3873
A24	2019062810241020			SYBR Green I	未知			TGF-β1 + miR-1202 inhibitor	1.45±0.0791	0.001											6	1.58374
B01	2019062810251020	u6	control	SYBR Green I	未知																6	1.35974
B02	2019062810261020	u6	TGF-β1	SYBR Green I	未知																6	1.49831
B03	2019062810271020	u6	TGF-β1 + mimic NC	SYBR Green I	未知
B04	2019062810281020	u6	TGF-β1 + miR-1202 mimic	SYBR Green I	未知
B05	2019062810291020	u6	TGF-β1 + inhibitor NC	SYBR Green I	未知
B06	2019062810301020	u6	TGF-β1 + miR-1202 inhibitor	SYBR Green I	未知
B07	2019062810311020			SYBR Green I	未知
B08	2019062810321020			SYBR Green I	未知
B09	2019062810331020	u6	control	SYBR Green I	未知
B10	2019062810341020	u6	TGF-β1	SYBR Green I	未知
B11	2019062810351020	u6	TGF-β1 + mimic NC	SYBR Green I	未知
B12	2019062810361020	u6	TGF-β1 + miR-1202 mimic	SYBR Green I	未知
B13	2019062810371020	u6	TGF-β1 + inhibitor NC	SYBR Green I	未知
B14	2019062810381020	u6	TGF-β1 + miR-1202 inhibitor	SYBR Green I	未知
B15	2019062810391020			SYBR Green I	未知
B16	2019062810401020			SYBR Green I	未知
B17	2019062810411020	u6	control	SYBR Green I	未知
B18	2019062810421020	u6	TGF-β1	SYBR Green I	未知
B19	2019062810431020	u6	TGF-β1 + mimic NC	SYBR Green I	未知
B20	2019062810441020	u6	TGF-β1 + miR-1202 mimic	SYBR Green I	未知
B21	2019062810451020	u6	TGF-β1 + inhibitor NC	SYBR Green I	未知
B22	2019062810461020	u6	TGF-β1 + miR-1202 inhibitor	SYBR Green I	未知
B23	2019062810471020			SYBR Green I	未知
B24	2019062810481020			SYBR Green I	未知
