# Supplementary material for: MiRNA-1202 promotes the TGF-β1-induced proliferation, differentiation and collagen production of cardiac fibroblasts by targeting nNOS
Source: PLoS One. 2021 Aug 24;16(8):e0256066. doi: 10.1371/journal.pone.0256066 (PMC8384215; doi:10.1371/journal.pone.0256066)
Supplement: S1 Data — (ZIP) [file pone.0256066.s001.zip › Original data/Fig 2/Fig 2B cck-8.xlsx]

## Sheet: sheet 1
Original Data												Mean	SD
control	0.336	0.307	0.321	0.261		0.30625	109.714	100.245	104.816	85.2245		100	10.5821
TGF-β1	0.723	0.74838	0.745	0.773505		0.747471	236.082	244.369	243.265	252.573		244.072	6.75408
TGF-β1 + mimic NC	0.78426	0.903	0.898	0.87		0.863815	256.085	294.857	293.224	284.082		282.062	17.9556
TGF-β1 + miR-1202 mimic	1.22351	1.05063	1.134	1.11747		1.1314	399.512	343.064	370.286	364.888		369.438	23.2481
TGF-β1 + inhibitor NC	0.754	0.704	0.703	0.867		0.757	246.204	229.878	229.551	283.102		247.184	25.1761
TGF-β1 + miR-1202 inhibitor	0.468	0.479	0.419	0.485		0.46275	152.816	156.408	136.816	158.367		151.102	9.79728
Groups	Mean±SD	P
control	100±10.6
TGF-β1	244±6.80	0
TGF-β1 + mimic NC	282±18
TGF-β1 + miR-1202 mimic	369±23.2	0				1	0.336
TGF-β1 + inhibitor NC	247±25.2					1	0.307
TGF-β1 + miR-1202 inhibitor	151±9.80	0				1	0.321
						1	0.261
						2	0.723
						2	0.74838
						2	0.745
						2	0.773505
						3	0.78426
						3	0.903
						3	0.898
						3	0.87
						4	1.22351
						4	1.05063
						4	1.134
						4	1.11747
						5	0.754
						5	0.704
						5	0.703
						5	0.867
						6	0.468
						6	0.479
						6	0.419
						6	0.485
