# Supplementary material for: MiRNA-1202 promotes the TGF-β1-induced proliferation, differentiation and collagen production of cardiac fibroblasts by targeting nNOS
Source: PLoS One. 2021 Aug 24;16(8):e0256066. doi: 10.1371/journal.pone.0256066 (PMC8384215; doi:10.1371/journal.pone.0256066)
Supplement: S1 Data — (ZIP) [file pone.0256066.s001.zip › Original data/Fig 2/Fig2C cck-8.xlsx]

## Sheet: sheet 1
Original data												Mean	SD
mimic NC	0.944	0.84577	0.858	0.997		0.911192	103.601	92.8201	94.1623	109.417		100	7.90092
miR-1202 mimic	1.022	1.27	1.226	1.148		1.1665	112.161	139.378	134.549	125.989		128.019	11.9341
inhibitor NC	0.949	0.821	0.911	0.86		0.88525	104.149	90.1017	99.9789	94.3818		97.1529	6.17341
miR-1202 inhibitor	0.814	0.664	0.733	0.647		0.7145	89.3335	72.8715	80.444	71.0059		78.4137	8.34577
Groups	Mean±SD	P
mimic NC	100±7.90
miR-1202 mimic	128±11.9	0.001
inhibitor NC	97.2±6.20
miR-1202 inhibitor	78.4±8.30	0.011
							1	0.944
The data are normally distributed							1	0.84577
							1	0.858
							1	0.997
							2	1.022
							2	1.27
							2	1.226
							2	1.148
							3	0.949
							3	0.821
							3	0.911
							3	0.86
							4	0.814
							4	0.664
							4	0.733
							4	0.647
