# Supplementary material for: MiRNA-1202 promotes the TGF-β1-induced proliferation, differentiation and collagen production of cardiac fibroblasts by targeting nNOS
Source: PLoS One. 2021 Aug 24;16(8):e0256066. doi: 10.1371/journal.pone.0256066 (PMC8384215; doi:10.1371/journal.pone.0256066)
Supplement: S1 Data — (ZIP) [file pone.0256066.s001.zip › Original data/Fig 3/Fig 3A.xlsx]

## Sheet: Sheet1
Original data
Collagen Ⅰ										Collagen Ⅰ
	1	6577.53		4523.75	1	5556.35		5552.54		0.279177	0.192404	0.236442	0.236008			1	1	1		1	0.183842		Groups-Collagen Ⅰ	Mean±SD	P
	2	11347.7		9317.07	2	10389.1		10351.3		0.44249	0.358696	0.406384	0.402523			1.8749	1.51985	1.72191		1.70555	0.178089		control	1.00±0.184
	3	12355.8		10312.4	3	11217.2		11295.1		0.471316	0.395348	0.425207	0.430624			1.99704	1.67515	1.80167		1.82462	0.162165		TGF-β1	1.71±0.178	0
	4	29523.4		28145.4	4	28730.3		28799.7		1.24504	1.20267	1.20438	1.21736			5.27543	5.09588	5.10315		5.15815	0.10163		TGF-β1 + mimic NC	1.83±0.162
	5	11687.1		9662.29	5	10732.2		10693.9		0.482476	0.397008	0.446022	0.441835			2.04432	1.68218	1.88986		1.87212	0.181722		TGF-β1 + miR-1202 mimic	5.16±0.102	0
	6	9309.38		8267.55	6	8477.73		8684.89		0.377535	0.3348	0.343808	0.352048			1.59967	1.4186	1.45677		1.49168	0.0954528		TGF-β1 + inhibitor NC	1.87±0.182
Collagen Ⅲ										Collagen Ⅲ													TGF-β1 + miR-1202 inhibitor	1.49±0.096	0.011
	1	8622.46		6466.98	1	8177.76		7755.73		0.365972	0.275053	0.347992	0.329672			1	1	1		1	0.146049
	2	20745.1		19194.4	2	19604.7		19848		0.808928	0.738962	0.766866	0.771585			2.45373	2.2415	2.32615		2.34046	0.106836		Groups-Collagen Ⅲ	Mean±SD	P
	3	20169.8		17764.5	3	19007.7		18980.7		0.769385	0.681041	0.72052	0.723648			2.33379	2.06581	2.18556		2.19505	0.134238		control	1.00±0.146
	4	25229.2		23173.8	4	24281		24228		1.06395	0.990228	1.01786	1.02401			3.22729	3.00367	3.0875		3.10616	0.11297		TGF-β1	2.34±0.107	0
	5	18873.7		16954.9	5	17817.5		17882		0.779155	0.696649	0.740479	0.738761			2.36342	2.11316	2.2461		2.24089	0.125215		TGF-β1 + mimic NC	2.20±0.134
	6	14066.1		11982.6	6	13077.3		13042		0.570439	0.485242	0.53034	0.528674			1.73032	1.47189	1.60869		1.60363	0.129288		TGF-β1 + miR-1202 mimic	3.11±0.113	0
α-SMA										α-SMA													TGF-β1 + inhibitor NC	2.24±0.125
	1	10714.1		8656.58	1	9685.88		9685.51		0.454748	0.368181	0.412168	0.411699			1	1	1		1	0.105138		TGF-β1 + miR-1202 inhibitor	1.60±0.129	0
	2	19479.3		17411.8	2	18430.7		18440.6		0.75957	0.670332	0.720943	0.716948			1.84496	1.62821	1.75114		1.74144	0.108702
	3	21144.3		19236.9	3	20122.5		20167.9		0.806558	0.737489	0.762781	0.768943			1.9591	1.79133	1.85276		1.86773	0.0848776		Groups-α-SMA	Mean±SD	P
	4	26759.2		24474.9	4	25647		25627		1.12847	1.04582	1.07513	1.08314			2.74101	2.54026	2.61144		2.6309	0.101778		control	1.00±0.105
	5	19673		17809.4	5	18746.5		18743		0.812154	0.731758	0.779089	0.774334			1.97269	1.77741	1.89238		1.88082	0.0981511		TGF-β1	1.74±0.109	0
	6	16305.5		14162.3	6	15313		15260.3		0.661258	0.573512	0.621008	0.618593			1.60617	1.39304	1.5084		1.50254	0.106687		TGF-β1 + mimic NC	1.87±0.085
actin																							TGF-β1 + miR-1202 mimic	2.63±0.102	0
	1	23560.4	1	23511.7	1	23499.9		23524															TGF-β1 + inhibitor NC	1.88±0.098
	2	25645.1	2	25974.8	2	25564.7		25728.2															TGF-β1 + miR-1202 inhibitor	1.50±0.107	0.001
	3	26215.5	3	26084.4	3	26380.5		26226.8
	4	23712.8	4	23402.5	4	23854.8		23656.7
	5	24223.2	5	24337.8	5	24062.1		24207.7
	6	24658.3	6	24694	6	24658.3		24670.2
Collagen Ⅰ											Collagen Ⅲ										α-SMA
1	0.279177										1	0.365972									1	0.454748
1	0.192404										1	0.275053									1	0.368181
1	0.236442										1	0.347992									1	0.412168
2	0.44249										2	0.808928									2	0.75957
2	0.358696										2	0.738962									2	0.670332
2	0.406384										2	0.766866									2	0.720943
3	0.471316										3	0.769385									3	0.806558
3	0.395348										3	0.681041									3	0.737489
3	0.425207										3	0.72052									3	0.762781
4	1.24504										4	1.06395									4	1.12847
4	1.20267										4	0.990228									4	1.04582
4	1.20438										4	1.01786									4	1.07513
5	0.482476										5	0.779155									5	0.812154
5	0.397008										5	0.696649									5	0.731758
5	0.446022										5	0.740479									5	0.779089
6	0.377535										6	0.570439									6	0.661258
6	0.3348										6	0.485242									6	0.573512
6	0.343808										6	0.53034									6	0.621008
