# Supplementary material for: MiRNA-1202 promotes the TGF-β1-induced proliferation, differentiation and collagen production of cardiac fibroblasts by targeting nNOS
Source: PLoS One. 2021 Aug 24;16(8):e0256066. doi: 10.1371/journal.pone.0256066 (PMC8384215; doi:10.1371/journal.pone.0256066)
Supplement: S1 Data — (ZIP) [file pone.0256066.s001.zip › Original data/Fig 3/Fig 3B.xlsx]

## Sheet: Sheet1
Original data
Collagen I										Collagen I												Group-Collagen I	Mean±SD	P
	1	31366.8	1	28321.5	1	29974.9		29887.8		0.806179	0.728075	0.771571	0.768608			1	1	1		1	0.0509181	mimic NC	1.00±0.0509
	2	45188.9	2	42506.6	2	43926.9		43874.1		1.22468	1.14865	1.18565	1.18633			1.59337	1.49445	1.5426		1.54348	0.0494653	miR-1202 mimic	1.54±0.0495	0
	3	31173.5	3	28310.6	3	29847.3		29777.1		0.886105	0.807018	0.849328	0.847484			1.15287	1.04997	1.10502		1.10262	0.0514902	inhibitor NC	1.10±0.0515
	4	21356.3	4	18473.4	4	20029.8		19953.2		0.621177	0.53604	0.58346	0.580226			0.808185	0.697417	0.759112		0.754904	0.0555038	miR-1202 inhibitor	0.755±0.555	0
Collagen III										Collagen III
	1	29065.1	1	26010.7	1	27653.5		27576.4		0.747021	0.668669	0.711816	0.709169			1	1	1		1	0.0553364	Group-Collagen III	Mean±SD	P
	2	38271.5	2	35473.3	2	37089.3		36944.7		1.03721	0.958589	1.0011	0.998966			1.46257	1.35171	1.41165		1.40864	0.0554933	mimic NC	1±0.0553
	3	29236.6	3	26519.5	3	28116.4		27957.5		0.831051	0.75596	0.800074	0.795695			1.17187	1.06598	1.12819		1.12201	0.0532118	miR-1202 mimic	1.41±0.0555	0
	4	23105.9	4	20243	4	21534.5		21627.8		0.672068	0.587389	0.627292	0.628916			0.947684	0.828278	0.884545		0.886836	0.0597357	inhibitor NC	1.12±0.0532
α-SMA										α-SMA												miR-1202 inhibitor	0.887±0.0597	0.002
	1	32985.8	1	30203.7	1	31572.5		31587.3		0.84779	0.776459	0.812693	0.812314			1	1	1		1	0.0439073
	2	44677.4	2	41707.4	2	43118.4		43167.8		1.21082	1.12706	1.16383	1.16724			1.49058	1.38746	1.43274		1.43693	0.0516867	Group-α-SMA	Mean±SD	P
	3	31600.9	3	28843.6	3	30665.9		30370.1		0.898255	0.822211	0.872623	0.864363			1.1058	1.01218	1.07424		1.06407	0.0476282	mimic NC	1.00±0.0439
	4	20910.5	4	17967.2	4	19516.9		19464.9		0.608211	0.521352	0.568519	0.566027			0.748739	0.64181	0.699876		0.696808	0.0535301	miR-1202 mimic	1.44±0.0517	0
actin																						inhibitor NC	1.06±0.0476
	1	38908	1	38899.2	1	38849.2		38885.5														miR-1202 inhibitor	0.697±0.0535	0
	2	36898.5	2	37005.7	2	37048.7		36984.3
	3	35180.3	3	35080.5	3	35142.2		35134.4
	4	34380.3	4	34462.8	4	34329.3		34390.8
Collagen I											Collagen III												α-SMA
1	0.806179										1	0.747021											1	0.84779
1	0.728075										1	0.668669											1	0.776459
1	0.771571										1	0.771571											1	0.812693
2	1.22468										2	1.03721											2	1.21082
2	1.14865										2	0.958589											2	1.12706
2	1.18565										2	1.0011											2	1.16383
3	0.886105										3	0.831051											3	0.898255
3	0.807018										3	0.75596											3	0.822211
3	0.849328										3	0.800074											3	0.872623
4	0.621177										4	0.672068											4	0.608211
4	0.53604										4	0.587389											4	0.521352
4	0.58346										4	0.627292											4	0.568519
