# Supplementary material for: MiRNA-1202 promotes the TGF-β1-induced proliferation, differentiation and collagen production of cardiac fibroblasts by targeting nNOS
Source: PLoS One. 2021 Aug 24;16(8):e0256066. doi: 10.1371/journal.pone.0256066 (PMC8384215; doi:10.1371/journal.pone.0256066)
Supplement: S1 Data — (ZIP) [file pone.0256066.s001.zip › Original data/Fig 4/Fig 4A ELISA-Collagen I.xlsx]

## Sheet: il-8
Original data								number	concentration		Groups-Collagen Ⅰ	Mean±SD	P
Standard curve absorbance	1	2	3	4	5	6		1	5.63208		control	5.81±1.57
	1.797	0.936	0.615	0.265	0.197	0.049		1	4.34164		TGF-β1	17.0±1.64	0
	1.812	0.942	0.612	0.252	0.198	0.052		1	7.4602		TGF-β1 + mimic NC	16.8±1.41
								2	17.9988		TGF-β1 + miR-1202 mimic	29.2±1.81	0
	1.8045	0.939	0.6135	0.2585	0.1975	0.0505		2	15.0594		TGF-β1 + inhibitor NC	19.3±1.52
pg/ml	1250	625	312.5	156.25	78.13	0		2	17.7837		TGF-β1 + miR-1202 inhibitor	11.0±2.16	0
								3	15.8122
Number	1	2	3	4	5	6		3	16.1348
absorbance	0.238	0.583	0.522	0.896	0.61	0.452		3	18.3931
	0.202	0.501	0.531	0.945	0.583	0.375		4	29.2184
	0.289	0.577	0.594	0.844	0.666	0.333		4	30.9748
Avg	0.243	0.553667	0.549	0.895	0.619667	0.386667		4	27.3545
								5	18.9666
ng/ml	5.63208	17.9988	15.8122	29.2184	18.9666	13.303		5	17.9988
	4.34164	15.0594	16.1348	30.9748	17.9988	10.5429		5	20.974
	7.4602	17.7837	18.3931	27.3545	20.974	9.0374		6	13.303
Avg	5.81131	16.9473	16.78	29.1826	19.3131	10.9611		6	10.5429
	1.56699	1.63847	1.40622	1.81046	1.51755	2.16334		6	9.0374
	5.81	16.95	16.78	29.18	19.31	10.96
	1.57	1.64	1.41	1.81	1.52	2.16
								1
	5.81±1.57	16.95±1.64	16.78±1.41	29.18±1.81	19.31±1.52	10.96±2.16
