# Supplementary material for: MiRNA-1202 promotes the TGF-β1-induced proliferation, differentiation and collagen production of cardiac fibroblasts by targeting nNOS
Source: PLoS One. 2021 Aug 24;16(8):e0256066. doi: 10.1371/journal.pone.0256066 (PMC8384215; doi:10.1371/journal.pone.0256066)
Supplement: S1 Data — (ZIP) [file pone.0256066.s001.zip › Original data/Fig 4/Fig 4B. elisa collagen III.xlsx]

## Sheet: COLLAGEN iii
Original data								number	concentration		Groups	Mean±SD	P
Standard curve absorbance	1	2	3	4	5	6		1	21.698		control	23.8±4.42
	1.842	0.954	0.611	0.263	0.165	0.053		1	20.7762		TGF-β1	38.1±3.29	0.001
	1.8	0.913	0.592	0.271	0.178	0.053		1	28.8597		TGF-β1 + mimic NC	38.7±1.66
								2	41.1268		TGF-β1 + miR-1202 mimic	67.4±6.35	0
Avg	1.821	0.9335	0.6015	0.267	0.1715	0.053		2	34.6033		TGF-β1 + inhibitor NC	41.9±3.8
pg/ml	1250	625	312.5	156.25	78.13	0		2	38.645		TGF-β1 + miR-1202 inhibitor	26.6±2.59	0.001
								3	36.7305
Number	1	2	3	4	5	6		3	39.7087
absorbance	0.378	0.652	0.59	1.085	0.689	0.412		3	39.4959
	0.365	0.56	0.632	0.92	0.601	0.446		4	71.83
	0.479	0.617	0.629	1.063	0.698	0.485		4	60.1302
Avg	0.407333	0.609667	0.617	1.02267	0.662667	0.447667		4	70.27
								5	43.7504
ng/ml	21.698	41.1268	36.7305	71.83	43.7504	24.1089		5	37.5105
	20.7762	34.6033	39.7087	60.1302	37.5105	26.5198		5	44.3886
	28.8597	38.645	39.4959	70.27	44.3886	29.2852		6	24.1089
Avg	23.778	38.125	38.645	67.41	41.8832	26.6379		6	26.5198
	4.42498	3.29271	1.66143	6.35263	3.80025	2.59016		6	29.2852
	23.78	38.13	38.65	67.41	41.88	26.64
	4.42	3.29	1.66	6.35	3.8	2.59
	23.78±4.42	38.13±3.29	38.65±1.66	67.41±6.35	41.88±3.8	26.64±2.59
