# Supplementary material for: MiRNA-1202 promotes the TGF-β1-induced proliferation, differentiation and collagen production of cardiac fibroblasts by targeting nNOS
Source: PLoS One. 2021 Aug 24;16(8):e0256066. doi: 10.1371/journal.pone.0256066 (PMC8384215; doi:10.1371/journal.pone.0256066)
Supplement: S1 Data — (ZIP) [file pone.0256066.s001.zip › Original data/Fig 4/Fig 4C-ELISA-Collagen I.xlsx]

## Sheet: collagenI
Original data								number	concentration		Group	Mean±SD	P
Standard curve absorbance	1	2	3	4	5	6		1	21.7082		mimic NC	20.9±1.45
	1.855	0.937	0.501	0.269	0.169	0.048		1	21.8472		miR-1202 mimic	30.5±1.82	0
	1.847	0.942	0.512	0.272	0.154	0.055		1	19.2759		inhibitor NC	20.5±1.62
								2	32.5838		miR-1202 inhibitor	12.9±2.60	0.001
	1.851	0.9395	0.5065	0.2705	0.1615	0.0515		2	29.8389
pg/ml	1250	625	312.5	156.25	78.13	0		2	29.1439
								3	19.4844
Number	1	2	3	4				3	22.3684
absorbance	0.674	0.987	0.61	0.413				3	19.6581
	0.678	0.908	0.693	0.498				4	12.6394
	0.604	0.888	0.615	0.349				4	15.5928
Avg	0.652	0.927667	0.639333	0.42				4	10.4156
ng/ml	21.7082	32.5838	19.4844	12.6394
	21.8472	29.8389	22.3684	15.5928
	19.2759	29.1439	19.6581	10.4156
Avg	20.9438	30.5222	20.5036	12.8826
	1.44606	1.81892	1.61724	2.59717
