# Supplementary material for: MiRNA-1202 promotes the TGF-β1-induced proliferation, differentiation and collagen production of cardiac fibroblasts by targeting nNOS
Source: PLoS One. 2021 Aug 24;16(8):e0256066. doi: 10.1371/journal.pone.0256066 (PMC8384215; doi:10.1371/journal.pone.0256066)
Supplement: S1 Data — (ZIP) [file pone.0256066.s001.zip › Original data/Fig 4/Fig 4D ELISA-Collagen III.xlsx]

## Sheet: il-8
Original data								number	concentration		Group	Mean±SD	P
Standard curve absorbance	1	2	3	4	5	6		1	0.521		mimic NC	35.3±2.47
	1.725	0.889	0.546	0.249	0.132	0.031		1	0.568		miR-1202 mimic	70.2±7.60	0
	1.743	0.912	0.522	0.258	0.145	0.041		1	0.503		inhibitor NC	43.5±2.25
								2	1.121		miR-1202 inhibitor	18.8±2.02	0
	1.734	0.9005	0.534	0.2535	0.1385	0.036		2	0.926
pg/ml	1250	625	312.5	156.25	78.13	0		2	0.965		The data are normally distributed
								3	0.639
Number	1	2	3	4				3	0.674
absorbance	0.521	1.121	0.639	0.338				3	0.613
	0.568	0.926	0.674	0.295				4	0.338
	0.503	0.965	0.613	0.287				4	0.295
Avg	0.530667	1.004	0.642	0.306667				4	0.287
ng/ml	34.5909	78.7665	43.2788	21.1174
	38.0514	64.4095	45.8557	17.9515
	33.2657	67.2809	41.3645	17.3625
Avg	35.3027	70.1523	43.4997	18.8104
	2.47095	7.59705	2.25373	2.01947
