# Supplementary material for: MiRNA-1202 promotes the TGF-β1-induced proliferation, differentiation and collagen production of cardiac fibroblasts by targeting nNOS
Source: PLoS One. 2021 Aug 24;16(8):e0256066. doi: 10.1371/journal.pone.0256066 (PMC8384215; doi:10.1371/journal.pone.0256066)
Supplement: S1 Data — (ZIP) [file pone.0256066.s001.zip › Original data/Fig 5/Fig5.xlsx]

## Sheet: Sheet1
Original data
smad23										smad23										Mean	SD
	1	22537.7	1	22491.2	1	22533.7		22520.9		0.898554	0.9061	0.904508	0.903054			1	1	1		1	0.00440486
	2	23085.5	2	23132	2	23089.5		23102.3		0.907464	0.899394	0.903284	0.903381			1.00488	0.995947	1.00025		1.00036	0.00446935
	3	25160.5	3	25129.8	3	25189.8		25160		0.99936	1.0004	0.996785	0.99885			1.10664	1.1078	1.10379		1.10608	0.00206294
	4	23952.6	4	23830.4	4	23755.7		23846.2		1.12846	1.11892	1.10487	1.11742			1.2496	1.23904	1.22349		1.23738	0.0131373
	5	25925.4	5	26072.4	5	26123.1		26040.3		1.07077	1.0776	1.09318	1.08052			1.18572	1.19329	1.21054		1.19652	0.0127202
	6	28144.6	6	28147.5	6	28110.9		28134.3		1.27303	1.27491	1.27139	1.27311			1.40969	1.41178	1.40788		1.40978	0.00195261
p-samd23										p-smad23/smad23
	1	4040.03		2989.55	1	3504.79		3511.45		0.179257	0.13292	0.155536	0.155904			1	1	1		1	0.148619
	2	17459		15412.8	2	16416.8		16429.5		0.756275	0.6663	0.711005	0.711194			4.85089	4.27378	4.56052		4.56173	0.288559
	3	19348.6		17182.8	3	18395.9		18309.1		0.769008	0.683762	0.730293	0.727688			4.93257	4.38578	4.68424		4.66753	0.273777
	4	24967.3		23113.7	4	23801		23960.7		1.04236	0.969925	1.00191	1.00473			6.6859	6.22129	6.42644		6.44454	0.232835
	5	20355		18263.5	5	19483.8		19367.4		0.785137	0.700492	0.745846	0.743825			5.03602	4.49309	4.784		4.77104	0.271697
	6	14360.8		12260.1	6	13218.8		13279.9		0.510251	0.435566	0.470237	0.472018			3.27285	2.7938	3.01619		3.02761	0.239726
TGF-β										TGF-β
	1	7784.41		5715.93	1	6776.3		6758.88		0.310357	0.230277	0.272003	0.270879			1	1	1		1	0.147859
	2	14287.1		12275.5	2	13222.8		13261.8		0.56161	0.477283	0.517287	0.518727			2.07329	1.76198	1.90966		1.91498	0.155722
	3	13638.9		11539.8	3	12785.2		12654.6		0.541729	0.459392	0.505925	0.502349			1.9999	1.69593	1.86772		1.85452	0.15241
	4	28794.8		27508.6	4	28167.6		28157		1.35658	1.29163	1.31007	1.31943			5.00809	4.76828	4.83639		4.87092	0.123577
	5	14468.6		11996.2	5	13911.1		13458.7		0.597582	0.495819	0.582144	0.558515			2.20609	1.83041	2.1491		2.06187	0.20246
	6	10325.7		8863.12	6	9258.73		9482.51		0.467048	0.401447	0.418751	0.429082			1.7242	1.48202	1.5459		1.58404	0.125514
actin
	1	25082.1	1	24822	1	24912.6		24938.9
	2	25439.6	2	25719.5	2	25561.8		25573.6
	3	25176.6	3	25119.6	3	25271		25189.1
	4	21226	4	21297.7	4	21500.8		21341.5
	5	24211.9	5	24194.8	5	23896.4		24101
	6	22108.4	6	22078	6	22110.4		22098.9
smad23									p-samd23/smad23								TGF-β
1	0.898554								1	0.179257							1	0.310357
1	0.9061								1	0.13292							1	0.230277				Groups-p-smad23/smad23	Mean±SD	P
1	0.904508								1	0.155536							1	0.272003				control	1.00±0.149
2	0.907464								2	0.756275							2	0.56161				TGF-β1	4.56±0.289	0
2	0.899394								2	0.6663							2	0.477283				TGF-β1 + mimic NC	4.67±0.274
2	0.903284								2	0.711005							2	0.517287				TGF-β1 + miR-1202 mimic	6.45±0.233	0
3	0.99936								3	0.769008							3	0.541729				TGF-β1 + inhibitor NC	4.77±0.272
3	1.0004								3	0.683762							3	0.459392				TGF-β1 + miR-1202 inhibitor	3.03±0.240	0
3	0.996785								3	0.730293							3	0.505925
4	1.12846								4	1.04236							4	1.35658				Groups-TGF-β	Mean±SD	P
4	1.11892								4	0.969925							4	1.29163				control	1.00±0148
4	1.10487								4	1.00191							4	1.31007				TGF-β1	1.92±0.156	0
5	1.07077								5	0.785137							5	0.597582				TGF-β1 + mimic NC	1.86±0.152
5	1.0776								5	0.700492							5	0.495819				TGF-β1 + miR-1202 mimic	4.87±0.124	0
5	1.09318								5	0.745846							5	0.582144				TGF-β1 + inhibitor NC	2.06±0.203
6	1.27303								6	0.510251							6	0.467048				TGF-β1 + miR-1202 inhibitor	1.58±0.126	0.002
6	1.27491								6	0.435566							6	0.401447
6	1.27139								6	0.470237							6	0.418751
