# Supplementary material for: MiRNA-1202 promotes the TGF-β1-induced proliferation, differentiation and collagen production of cardiac fibroblasts by targeting nNOS
Source: PLoS One. 2021 Aug 24;16(8):e0256066. doi: 10.1371/journal.pone.0256066 (PMC8384215; doi:10.1371/journal.pone.0256066)
Supplement: S1 Data — (ZIP) [file pone.0256066.s001.zip › Original data/Fig 6/Fig 6A.xlsx]

## Sheet: sheet1
	Original data				Original data
		FLUC	luc减control		RLUC	ren减control			The luciferase ratio		Groups	Mean±SD	P
	mimic NC/ nNOS MUT	158691	154895		18202	16240.3		1	0.104847		mimic NC/ nNOS MUT	1.00±0.079
		143203	139407		18568	16606.3		1	0.119121		mimic NC/ nNOS WT	0.950±0.052	0.00105
		143523	139727		18987	17025.3		1	0.121847		miR-1202 mimic/ nNOS WT	0.610±0.041
	mimic NC/ nNOS WT	152355	148559		18655	16693.3		2	0.112368		miR-1202 mimic/ nNOS MUT	1.11±0.073	0.00072
		165421	161625		18554	16592.3		2	0.102659
		152441	148645		18835	16873.3		2	0.113514
	miR-1202 mimic/ nNOS WT	162124	158328		13874	11912.3		3	0.0752383
		179889	176093		13641	11679.3		3	0.0663248
		168549	164753		13200	11238.3		3	0.0682132
	miR-1202 mimic/ nNOS MUT	148454	144658		21675	19713.3		4	0.136275
		154990	151194		20015	18053.3		4	0.119405
		169545	165749		22998	21036.3		4	0.126917
	control	3216			1867
		4221	3796		1860	1961.67
		3951			2158
				AVG	SD
	0.115272	0.00913022	mimic NC/ nNOS MUT	1	0.0792059
	0.109514	0.00596384	mimic NC/ nNOS WT	0.95005	0.0517371
	0.0699254	0.00469697	miR-1202 mimic/ nNOS WT	0.606613	0.0407469
	0.127532	0.00845201	miR-1202 mimic/ nNOS MUT	1.10636	0.0733224
					Groups	Mean±SD	P
					mimic NC/ nNOS MUT	1.00±0.079
					mimic NC/ nNOS WT	0.950±0.052	0
					miR-1202 mimic/ nNOS WT	0.610±0.041
					miR-1202 mimic/ nNOS MUT	1.11±0.073	0.073
			3	1	.11304*	0.02942	0.009
				2	-.28622*	0.02942	0
	5508	LSD	1	2	-.83952*	0.03204	0
				3	-.62189*	0.03204	0
			2	1	.83952*	0.03204	0
				3	.21763*	0.03204	0
			3	1	.62189*	0.03204	0
				2	-.21763*	0.03204	0
	7902	LSD	1	2	-.53025*	0.06384	0
				3	-.41482*	0.06384	0.001
			2	1	.53025*	0.06384	0
				3	0.11542	0.06384	0.121
			3	1	.41482*	0.06384	0.001
				2	-0.11542	0.06384	0.121
			3
