# Supplementary material for: MiRNA-1202 promotes the TGF-β1-induced proliferation, differentiation and collagen production of cardiac fibroblasts by targeting nNOS
Source: PLoS One. 2021 Aug 24;16(8):e0256066. doi: 10.1371/journal.pone.0256066 (PMC8384215; doi:10.1371/journal.pone.0256066)
Supplement: S1 Data — (ZIP) [file pone.0256066.s001.zip › Original data/Fig 6/Fig 6B.xlsx]

## Sheet: Sheet1
nNOS	Original data																			Mean	SD
	1	28907.1	1	25642.5	1	27506.1		27351.9		1.16887	1.03705	1.11117	1.1057			1	1	1	control	1	0.0597655
	2	14421.3	2	11235.6	2	12540.7		12732.5		0.585826	0.45458	0.50922	0.516542			0.529825	0.411125	0.460542	TGF-1	0.467164	0.0596265
	3	16032.3	3	13160.8	3	14809.7		14667.6		0.590038	0.485724	0.546458	0.54074			0.533635	0.439292	0.494221	TGF-1 + mimic NC	0.489049	0.0473836
	4	12554.3	4	9200.11	4	10788.8		10847.7		0.450599	0.330337	0.387285	0.389407			0.407525	0.298759	0.350263	TGF-1 + miR-1202 mimic	0.352183	0.0544085
	5	15447.7	5	12405.2	5	14190.3		14014.4		0.628913	0.505208	0.573085	0.569069			0.568794	0.456913	0.518302	TGF-1 + inhibitor NC	0.51467	0.0560287
	6	28856.4	6	25458.3	6	27380.4		27231.7		1.01386	0.894374	0.967381	0.958538			0.916942	0.808878	0.874907	TGF-1 + miR-1202 inhibitor	0.866909	0.0544742
actin
	1	24730.8	1	24726.5	1	24754.2		24737.2
	2	24617	2	24716.4	2	24627.3		24653.6
	3	27171.6	3	27095.2	3	27101.2		27122.6
	4	27861.4	4	27850.7	4	27857.4		27856.5
	5	24562.6	5	24554.6	5	24761.2		24626.1
	6	28461.9	6	28464.9	6	28303.6		28410.1
										1	1.16887
Groups	Mean±SD	P								1	1.03705
control	1.00±0.0598									1	1.11117
TGF-β1	0.467±0.0596	0								2	0.585826
TGF-β1 + mimic NC	0.489±0.0474									2	0.45458
TGF-β1 + miR-1202 mimic	0.352±0.0544	0.011								2	0.50922
TGF-β1 + inhibitor NC	0.515±0.0560									3	0.590038
TGF-β1 + miR-1202 inhibitor	0.867±0.0545	0								3	0.485724
										3	0.546458
										4	0.450599
										4	0.330337
										4	0.387285
										5	0.628913
										5	0.505208
										5	0.573085
										6	1.01386
										6	0.894374
										6	0.967381
