# Supplementary material for: MiRNA-1202 promotes the TGF-β1-induced proliferation, differentiation and collagen production of cardiac fibroblasts by targeting nNOS
Source: PLoS One. 2021 Aug 24;16(8):e0256066. doi: 10.1371/journal.pone.0256066 (PMC8384215; doi:10.1371/journal.pone.0256066)
Supplement: S1 Data — (ZIP) [file pone.0256066.s001.zip › Original data/Fig 7/Fig 7A.xls]

## Sheet: Sheet1
nNOS		Original data								nNOS									Group	Mean	SD
	1	25271.5		22466.8	1	23973.3		23903.9		1.01419	0.901635	0.961408	0.959078			1	1	1	control	1	0.0587172
	2	16572.4		14783.2	2	15277.5		15544.4		0.57292	0.511065	0.529013	0.537666			0.597366	0.532871	0.551585	TGF-1	0.560607	0.0331806
	3	17777.3		14958.9	3	16376.5		16370.9		0.655968	0.551972	0.603871	0.603937			0.683956	0.575523	0.629637	TGF-1 +pcDNA	0.629706	0.0542166
	4	26502.9		23685.5	4	25081.9		25090.1		0.986134	0.880199	0.932863	0.933066			1.02821	0.917756	0.972667	TGF-1 +pcDNA-nNOS	0.972877	0.0552274
	5	20182.8		17329	5	18851.9		18787.9		0.718949	0.616106	0.671516	0.668857			0.749625	0.642394	0.700168	TGF-1 +si-NC	0.697396	0.0536689
	6	11118.2		8420.65	6	9807.71		9782.18		0.390613	0.296755	0.344605	0.343991			0.407279	0.309417	0.359308	TGF-1 +si-nNOS	0.358668	0.0489344
actin
	1	24917.9	1	24917.9	1	24935.6		24923.8
	2	28926.2	2	28926.2	2	28879.2		28910.6
	3	27100.8	3	27100.8	3	27119.2		27107
	4	26875.6	4	26909.3	4	26887		26890.6			1	1.01419
	5	28072.7	5	28126.7	5	28073.7		28091			1	0.901635
	6	28463.5	6	28375.8	6	28460.8		28433.3			1	0.961408
											2	0.57292
											2	0.511065
Groups	Mean±SD	P									2	0.529013
control	1.00±0.0587										3	0.655968
TGF-1	0.561±0.0332	0									3	0.551972
TGF-1 +pcDNA	0.630±0.0542										3	0.603871
TGF-1 +pcDNA-nNOS	0.973±0.0552	0									4	0.986134
TGF-1 +si-NC	0.697±0.0537										4	0.880199
TGF-1 +si-nNOS	0.359±0.0489	0									4	0.932863
											5	0.718949
											5	0.616106
											5	0.671516
											6	0.390613
											6	0.296755
											6	0.344605
