# Supplementary material for: MiRNA-1202 promotes the TGF-β1-induced proliferation, differentiation and collagen production of cardiac fibroblasts by targeting nNOS
Source: PLoS One. 2021 Aug 24;16(8):e0256066. doi: 10.1371/journal.pone.0256066 (PMC8384215; doi:10.1371/journal.pone.0256066)
Supplement: S1 Data — (ZIP) [file pone.0256066.s001.zip › Original data/Fig 7/Fig 7B.xlsx]

## Sheet: sheet 1
	Original data											Mean	SD
control	0.453	0.404	0.478	0.378		0.42825	105.779	94.3374	111.617	88.2662		100	10.6161
TGF-β1	0.74	0.76538	0.862	0.690505		0.764471	172.796	178.723	201.284	161.239		178.511	16.8291
TGF-β1 + pcDNA	0.901	0.72	0.815	0.787		0.80575	210.391	168.126	190.309	183.771		188.149	17.5068
TGF-β1 + pcDNA-nNOS	0.485	0.496	0.436	0.602		0.50475	113.252	115.82	101.81	140.572		117.863	16.3182
TGF-β1 + si-NC	0.771	0.721	0.82	0.884		0.799	180.035	168.36	191.477	206.421		186.573	16.253
TGF-β1 + si-nNOS	1.04	1.067	1.151	0.934		1.048	242.849	249.154	268.768	218.097		244.717	20.8987
Groups	Mean±SD	P
control	100±10.6
TGF-1	179±16.8	0
TGF-1 +pcDNA	188±17.5												1	0.453
TGF-1 +pcDNA-nNOS	118±16.3	0											1	0.404
TGF-1 +si-NC	187±16.3												1	0.478
TGF-1 +si-nNOS	245±20.9	0											1	0.378
													2	0.74
													2	0.76538
													2	0.862
													2	0.690505
													3	0.901
													3	0.72
													3	0.815
													3	0.787
													4	0.485
													4	0.496
													4	0.436
													4	0.602
													5	0.771
													5	0.721
													5	0.82
													5	0.884
													6	1.04
													6	1.067
													6	1.151
													6	0.934
