# Supplementary material for: MiRNA-1202 promotes the TGF-β1-induced proliferation, differentiation and collagen production of cardiac fibroblasts by targeting nNOS
Source: PLoS One. 2021 Aug 24;16(8):e0256066. doi: 10.1371/journal.pone.0256066 (PMC8384215; doi:10.1371/journal.pone.0256066)
Supplement: S1 Data — (ZIP) [file pone.0256066.s001.zip › Original data/Fig 7/Fig 7D/ELISA-Collagen I.xlsx]

## Sheet: collagen 1
	Original data							Groups-Collagen Ⅰ	Mean±SD	P
Standard curve absorbance	1	2	3	4	5	6		control	9.33±1.31
	2.01	1.032	0.612	0.432	0.168	0.071		TGF-1	19.8±1.50	0
	1.92	1.12	0.635	0.421	0.166	0.074		TGF-1 +pcDNA	18.4±0.580
								TGF-1 +pcDNA-nNOS	10.8±1.42	0
	1.965	1.076	0.6235	0.4265	0.167	0.0725		TGF-1 +si-NC	16.6±1.4
pg/ml	1250	625	312.5	156.25	78.13	0		TGF-1 +si-nNOS	26.3±1.64	0
Number	1	2	3	4	5	6
absorbance	0.349	0.752	0.669	0.415	0.595	0.907
	0.422	0.713	0.683	0.411	0.663	0.855
	0.412	0.662	0.648	0.487	0.586	0.954
Avg	0.394333	0.709	0.666667	0.437667	0.614667	0.905333
ng/ml	7.82861	21.1848	18.434	10.016	15.9815	26.3218
	10.248	19.8923	18.898	9.88341	18.2352	24.5985
	9.91655	18.2021	17.7381	12.4022	15.6833	27.8795					1	7.82861
Avg	9.33105	19.7597	18.3567	10.7672	16.6333	26.2666					1	10.248
	1.31166	1.4958	0.583839	1.41751	1.39525	1.64123					1	9.91655
											2	21.1848
	9.33	19.76	18.36	10.77	16.63	26.27					2	19.8923
	1.31	1.5	0.58	1.42	1.4	1.64					2	18.2021
											3	18.434
Mean±SD	9.33±1.31	19.76±1.5	18.36±0.58	10.77±1.42	16.63±1.4	26.27±1.64					3	18.898
											3	17.7381
											4	10.016
											4	9.88341
											4	12.4022
											5	15.9815
											5	18.2352
											5	15.6833
											6	26.3218
											6	24.5985
											6	27.8795
