# Supplementary material for: MiRNA-1202 promotes the TGF-β1-induced proliferation, differentiation and collagen production of cardiac fibroblasts by targeting nNOS
Source: PLoS One. 2021 Aug 24;16(8):e0256066. doi: 10.1371/journal.pone.0256066 (PMC8384215; doi:10.1371/journal.pone.0256066)
Supplement: S1 Data — (ZIP) [file pone.0256066.s001.zip › Original data/Fig 7/Fig 7D/ELISA-Collagen ó≤.xlsx]

## Sheet: collagen III
	Original data
Standard curve absorbance	1	2	3	4	5	6		Groups-Collagen Ⅲ	Mean±SD	P
	1.895	0.948	0.566	0.394	0.165	0.044		control	22.6±3.24
	1.887	0.982	0.549	0.393	0.167	0.048		TGF-1	39.0±1.68	0
								TGF-1 +pcDNA	34.0±1.45
	1.891	0.965	0.5575	0.3935	0.166	0.046		TGF-1 +pcDNA-nNOS	25.4±2.78	0.001
pg/ml	1250	625	312.5	156.25	78.13	0		TGF-1 +si-NC	40.4±1.52
								TGF-1 +si-nNOS	54.81±2.60	0
Number	1	2	3	4	5	6
absorbance	0.398	0.622	0.553	0.472	0.692	0.844
	0.464	0.657	0.579	0.406	0.671	0.875
	0.373	0.669	0.59	0.479	0.648	0.919
Avg	0.411667	0.649333	0.574	0.452333	0.670333	0.879333
ng/ml	21.6184	37.0661	32.3076	26.7216	41.8935	52.3759
	26.1699	39.4798	34.1007	22.1701	40.4453	54.5137			1	21.6184
	19.8943	40.3073	34.8593	27.2044	38.8591	57.5481			1	26.1699
Avg	22.5609	38.9511	33.7559	25.3654	40.3993	54.8126			1	19.8943
	3.24224	1.68407	1.3103	2.77771	1.51771	2.59903			2	37.0661
									2	39.4798
	22.56	38.95	33.76	25.37	40.4	54.81			2	40.3073
	3.24	1.68	1.31	2.78	1.52	2.6			3	32.3076
									3	34.1007
Mean±SD	22.56±3.24	38.95±1.68	33.76±1.31	25.37±2.78	40.4±1.52	54.81±2.6			3	34.8593
									4	26.7216
									4	22.1701
									4	27.2044
									5	41.8935
									5	40.4453
									5	38.8591
									6	52.3759
									6	54.5137
									6	57.5481
