# Supplementary material for: MiRNA-1202 promotes the TGF-β1-induced proliferation, differentiation and collagen production of cardiac fibroblasts by targeting nNOS
Source: PLoS One. 2021 Aug 24;16(8):e0256066. doi: 10.1371/journal.pone.0256066 (PMC8384215; doi:10.1371/journal.pone.0256066)
Supplement: S1 Data — (ZIP) [file pone.0256066.s001.zip › Original data/Fig 7/Fig7C.xlsx]

## Sheet: Sheet1
Collagen Ⅰ		Original data								Collagen Ⅰ										Mean	SD
	1	9556.39		8176.71	1	9711.3		9148.13		0.367017	0.313882	0.372417	0.351106			1	1	1		1	0.092136
	2	16073.9		13291.1	2	14763		14709.3		0.648677	0.534033	0.59381	0.592173			1.84753	1.521	1.69126		1.6866	0.163312
	3	15252.4		15421.8	3	13871.1		14848.4		0.564753	0.575249	0.516641	0.552214			1.6085	1.63839	1.47147		1.57279	0.0890078
	4	12798.9		12135.2	4	12605		12513		0.500207	0.470103	0.490432	0.486914			1.42466	1.33892	1.39682		1.3868	0.0437388
	5	17376.1		13741.1	5	15129.8		15415.7		0.700582	0.559177	0.613798	0.624519			1.99536	1.59262	1.74819		1.77872	0.2031
	6	32484.1		29311.7	6	31116.1		30970.7		1.36778	1.23033	1.30585	1.30132			3.89564	3.50417	3.71926		3.70636	0.196054
Collagen Ⅲ										Collagen Ⅲ
	1	13051		10083	1	11754.5		11629.5		0.501231	0.387057	0.450771	0.446353			1	1	1		1	0.128183
	2	14827		13133.7	2	14492		14150.9		0.598356	0.527708	0.582911	0.569658			1.34054	1.18226	1.30594		1.27625	0.0832117
	3	15974.5		15125.2	3	15640.5		15580		0.591489	0.564184	0.582543	0.579405			1.32516	1.26399	1.30512		1.29809	0.0311863
	4	13737.5		12219.8	4	12277.5		12745		0.536892	0.473383	0.477691	0.495989			1.20284	1.06056	1.07021		1.1112	0.0795076
	5	18935.7		16133.5	5	17633.8		17567.7		0.763463	0.656533	0.715382	0.711793			1.71044	1.47088	1.60273		1.59468	0.119984
	6	27364.9		24631.5	6	26124.1		26040.2		1.15223	1.03389	1.09635	1.09416			2.58143	2.31629	2.45624		2.45132	0.132639
α-SMA										α-SMA
	1	12380.7		9481.47	1	11036.8		10966.3		0.475488	0.363968	0.423247	0.420901			1	1	1		1	0.132565
	2	15241.3		12452.2	2	13906.4		13866.6		0.615078	0.500327	0.559355	0.558253			1.46134	1.1887	1.32895		1.32633	0.136335
	3	15713.1		12905.6	3	14452		14356.9		0.581813	0.481391	0.538277	0.533827			1.3823	1.14372	1.27887		1.2683	0.119645
	4	10396.1		7627.41	4	9129.3		9050.95		0.406304	0.295478	0.3552	0.352327			0.965319	0.702013	0.843904		0.837079	0.131786
	5	14985.1		12164.4	5	13676.7		13608.7		0.60418	0.495015	0.554847	0.551347			1.43544	1.17608	1.31824		1.30992	0.12988
	6	29509.1		26614.1	6	28132.4		28085.2		1.24252	1.11711	1.18064	1.18009			2.95204	2.65408	2.80502		2.80371	0.148983
actin
	1	26038	1	26050.3	1	26076.4		26054.9
	2	24779.5	2	24888.1	2	24861.4		24843
	3	27007.2	3	26809	3	26848.7		26888.3
	4	25587.1	4	25813.8	4	25701.8		25700.9
	5	24802.4	5	24573.8	5	24649.5		24675.2
	6	23749.5	6	23824.2	6	23828.2		23800.6
Groups-Collagen Ⅰ	Mean±SD	P							Collagen Ⅰ
control	1.00±0.0921							1	0.367017												Collagen Ⅲ															α-SMA
TGF-1	1.69±0.163	0						1	0.313882											1	0.501231														1	0.475488
TGF-1 +pcDNA	1.57±0.089							1	0.372417											1	0.387057														1	0.363968
TGF-1 +pcDNA-nNOS	1.39±0.0437	0.14						2	0.648677											1	0.450771														1	0.423247
TGF-1 +si-NC	1.78±0.203							2	0.534033											2	0.598356														2	0.615078
TGF-1 +si-nNOS	3.71±0.196	0						2	0.59381											2	0.527708														2	0.500327
								3	0.564753											2	0.582911														2	0.559355
Groups-Collagen Ⅲ	Mean±SD	P						3	0.575249											3	0.591489														3	0.581813
control	1.00±0.128							3	0.516641											3	0.564184														3	0.481391
TGF-1	1.28±0.0832	0.006						4	0.500207											3	0.582543														3	0.538277
TGF-1 +pcDNA	1.30±0.0312							4	0.470103											4	0.536892														4	0.406304
TGF-1 +pcDNA-nNOS	1.11±0.0795	0.045						4	0.490432											4	0.473383														4	0.295478
TGF-1 +si-NC	1.60±0.120							5	0.700582											4	0.477691														4	0.3552
TGF-1 +si-nNOS	2.45±0.133	0						5	0.559177											5	0.763463														5	0.60418
								5	0.613798											5	0.656533														5	0.495015
Groups-α-SMA	Mean±SD	P						6	1.36778											5	0.715382														5	0.554847
control	1.00±0.133							6	1.23033											6	1.15223														6	1.24252
TGF-1	1.33±0.136	0.011						6	1.30585											6	1.03389														6	1.11711
TGF-1 +pcDNA	1.27±0.120																			6	1.09635														6	1.18064
TGF-1 +pcDNA-nNOS	0.837±0.132	0.002
TGF-1 +si-NC	1.31±0.130
TGF-1 +si-nNOS	2.80±0.149	0
