# Supplementary material for: MiRNA-1202 promotes the TGF-β1-induced proliferation, differentiation and collagen production of cardiac fibroblasts by targeting nNOS
Source: PLoS One. 2021 Aug 24;16(8):e0256066. doi: 10.1371/journal.pone.0256066 (PMC8384215; doi:10.1371/journal.pone.0256066)
Supplement: S1 Data — (ZIP) [file pone.0256066.s001.zip › Original data/Fig 8/Fig8-WB.xlsx]

## Sheet: Sheet1
smad23		Original data								smad23										Mean	SD
	1	25312.3	1	25344	1	25300.3		25318.9		0.981464	0.983292	0.980999	0.981918			1	1	1		1	0.00123474
	2	26060.4	2	25901.4	2	25875		25945.6		1.02843	1.02115	1.02179	1.02379			1.04737	1.03996	1.04061		1.04265	0.0041069
	3	28452.5	3	28571.8	3	28578.8		28534.4		1.18611	1.1874	1.188	1.18717			1.20795	1.20926	1.20988		1.20903	0.000983999
	4	25142.8	4	25064.8	4	25055.1		25087.6		1.09791	1.09878	1.09642	1.0977			1.11813	1.11901	1.11662		1.11792	0.00121215
	5	26365.5	5	26781.7	5	26566.2		26571.1		1.12425	1.14364	1.13444	1.13411			1.14495	1.1647	1.15533		1.15499	0.00987654
	6	30442.1	6	30220.2	6	30526.2		30396.2		1.18579	1.174	1.18615	1.18198			1.20763	1.19561	1.20799		1.20374	0.00704295
p-samd23										p-smad23
	1	12061		9185.28	1	10532.2		10592.8		0.476489	0.362424	0.416286	0.4184			1	1	1		1	0.136381
	2	16771.4		13918.4	2	15237.5		15309.1		0.64356	0.53736	0.588891	0.589937			1.53815	1.28432	1.40749		1.40998	0.12693
	3	16599.8		15706.5	3	15042.7		15783		0.583421	0.549719	0.526357	0.553166			1.39441	1.31386	1.25802		1.3221	0.068566
	4	11953.9		9128.53	4	10414.3		10498.9		0.475438	0.364197	0.415655	0.41843			1.13633	0.870451	0.993441		1.00007	0.133061
	5	16214.3		13503.2	5	14824		14847.2		0.61498	0.504197	0.558001	0.55906			1.46984	1.20506	1.33366		1.33619	0.132407
	6	30710.5		27552.1	6	29070.2		29110.9		1.00882	0.911711	0.952304	0.957611			2.41113	2.17904	2.27606		2.28875	0.116564
TGF-β										TGF-β1
	1	18015.3		14957.6	1	15553.7		16175.6		0.698529	0.580324	0.603082	0.627312			1	1	1		1	0.0999778
	2	20129.9		18682.8	2	18861.4		19224.7		0.794396	0.736562	0.744828	0.758595			1.26635	1.17416	1.18733		1.20928	0.0498616
	3	19483.1		17268.2	3	17481.4		18077.6		0.812198	0.71764	0.726689	0.752176			1.29473	1.14399	1.15842		1.19905	0.0831763
	4	14791.6		12757.8	4	14187.4		13912.3		0.645902	0.55927	0.620848	0.608674			1.02963	0.891535	0.989697		0.970289	0.0710658
	5	18932.3		16567.5	5	17569.7		17689.9		0.80729	0.70747	0.750265	0.755008			1.2869	1.12778	1.196		1.20356	0.079831
	6	28225.2		25237.5	6	26739.2		26734		1.09944	0.980427	1.039	1.03962			1.75262	1.5629	1.65627		1.65726	0.0948655
actin
	1	25790.4	1	25774.7	1	25790.4		25785.1
	2	25339.8	2	25364.8	2	25323.1		25342.6							Groups-TGF-β1	Mean±SD	P
	3	23988.1	3	24062.5	3	24056.2		24035.6							control	1.00±0.100
	4	22900.7	4	22811.5	4	22851.7		22854.6							TGF-1	1.21±0.0499	0.008
	5	23451.7	5	23418	5	23418		23429.2							TGF-1 +pcDNA	1.20±0.083
	6	25672.3	6	25741.3	6	25735.6		25716.4							TGF-1 +pcDNA-nNOS	0.970±0.0711	0.005
															TGF-1 +si-NC	1.20±0.0798
															TGF-1 +si-nNOS	1.66±0.0949	0
															Groups-p-smad23/smad23	Mean±SD	P
															control	1.00±0.136
															TGF-1	1.41±0.127	0.001
															TGF-1 +pcDNA	1.32±0.0686
															TGF-1 +pcDNA-nNOS	1.00±0.133	0.007
															TGF-1 +si-NC	1.34±0.132
															TGF-1 +si-nNOS	2.29±0.117	0
	smad23											p-samd23										TGF-β
	1	0.981464										1	0.476489									1	0.698529
	1	0.983292										1	0.362424									1	0.580324
	1	0.980999										1	0.416286									1	0.603082
	2	1.02843										2	0.64356									2	0.794396
	2	1.02115										2	0.53736									2	0.736562
	2	1.02179										2	0.588891									2	0.744828
	3	1.18611										3	0.583421									3	0.812198
	3	1.1874										3	0.549719									3	0.71764
	3	1.188										3	0.526357									3	0.726689
	4	1.09791										4	0.475438									4	0.645902
	4	1.09878										4	0.364197									4	0.55927
	4	1.09642										4	0.415655									4	0.620848
	5	1.12425										5	0.61498									5	0.80729
	5	1.14364										5	0.504197									5	0.70747
	5	1.13444										5	0.558001									5	0.750265
	6	1.18579										6	1.00882									6	1.09944
	6	1.174										6	0.911711									6	0.980427
	6	1.18615										6	0.952304									6	1.039
