# Supplementary material for: MiRNA-1202 promotes the TGF-β1-induced proliferation, differentiation and collagen production of cardiac fibroblasts by targeting nNOS
Source: PLoS One. 2021 Aug 24;16(8):e0256066. doi: 10.1371/journal.pone.0256066 (PMC8384215; doi:10.1371/journal.pone.0256066)
Supplement: S1 Data — (ZIP) [file pone.0256066.s001.zip › Original data/Fig 9/Fig 9A nNOS-WB.xlsx]

## Sheet: Sheet1
		Original data
nNOS										nNOS										Mean	SD
	1	34465	1	31064.8	1	31119.9		32216.6		1.53274	1.38306	1.38621	1.434			1	1	1		1	0.0596373
	2	14185.3	2	10568.6	2	10523.3		11759.1		0.538197	0.399674	0.397788	0.44522			0.375311	0.278712	0.277397		0.310473	0.0561548
	3	9627.38	3	6967.78	3	7989.23		8194.8		0.383547	0.277469	0.318184	0.3264			0.267465	0.193493	0.221885		0.227614	0.0373178
	4	24892.1	4	22598.5	4	23500		23663.5		0.973706	0.890274	0.924367	0.929449			0.679012	0.620831	0.644605		0.648149	0.0292518
	5	22867.7	5	20200.9	5	21240.5		21436.4		0.836941	0.734748	0.778066	0.783252			0.583639	0.512375	0.542583		0.546199	0.0357694
	6	13276.4	6	9634.73	6	9817.3		10909.5		0.511568	0.372153	0.376944	0.420221			0.356741	0.25952	0.262861		0.293041	0.0551912
actin
	1	22485.9	1	22460.9	1	22449.6		22465.5
	2	26357.1	2	26443	2	26454.5		26418.2
	3	25100.9	3	25111.9	3	25108.8		25107.2
	4	25564.3	4	25383.8	4	25422.8		25456.9
	5	27323	5	27493.6	5	27299.1		27371.9
	6	25952.5	6	25889.2	6	26044.5		25962
	nNOS								Groups	Mean±SD	P
	1	1.53274							control	1.00±0.0596
	1	1.38306							TGF-β1	0.310±0.0562	0
	1	1.38621							TGF-β1 + inhibitor NC	0.228±0.0373
	2	0.538197							TGF-β1 + miR-1202 inhibitor	0.648±0.0293	0
	2	0.399674							TGF-β1 + miR-1202 inhibitor+si-NC	0.546±0.0358
	2	0.397788							TGF-β1 + miR-1202 inhibitor+si-nNOS	0.293±0.0552	0
	3	0.383547
	3	0.277469
	3	0.318184
	4	0.973706
	4	0.890274
	4	0.924367
	5	0.836941
	5	0.734748
	5	0.778066
	6	0.511568
	6	0.372153
	6	0.376944
