# Supplementary material for: MiRNA-1202 promotes the TGF-β1-induced proliferation, differentiation and collagen production of cardiac fibroblasts by targeting nNOS
Source: PLoS One. 2021 Aug 24;16(8):e0256066. doi: 10.1371/journal.pone.0256066 (PMC8384215; doi:10.1371/journal.pone.0256066)
Supplement: S1 Data — (ZIP) [file pone.0256066.s001.zip › Original data/Fig 9/Fig 9B cck-8.xlsx]

## Sheet: sheet 1
	Original data											Mean	SD
control	0.358	0.552	0.442	0.433		0.44625	80.2241	123.697	99.0476	97.0308		100	17.9107
TGF-β1	0.645	0.593	0.762	0.652		0.663	144.538	132.885	170.756	146.106		148.571	15.9225
TGF-β1 + inhibitor NC	0.728	0.602	0.669	0.709		0.677	163.137	134.902	149.916	158.88		151.709	12.4862
TGF-β1 + miR-1202 inhibitor	0.602	0.508	0.482	0.541		0.53325	134.902	113.838	108.011	121.232		119.496	11.6086
TGF-β1 + miR-1202 inhibitor + si-NC	0.734	0.78	0.634	0.727		0.71875	164.482	174.79	142.073	162.913		161.064	13.7133
TGF-β1 + miR-1202 inhibitor +si-nNOS	0.995	0.826	0.901	0.831		0.88825	222.969	185.098	201.905	186.218		199.048	17.6973
Groups	Mean±SD	P
control	100±17.9					1	0.358
TGF-β1	149±15.9	0				1	0.552
TGF-β1 + inhibitor NC	152±12.5					1	0.442
TGF-β1 + miR-1202 inhibitor	119±11.6	0.007				1	0.433
TGF-β1 + miR-1202 inhibitor+si-NC	161±13.7					2	0.645
TGF-β1 + miR-1202 inhibitor+si-nNOS	199±17.7	0.002				2	0.593
						2	0.762
						2	0.652
						3	0.728
						3	0.602
						3	0.669
						3	0.709
						4	0.602
						4	0.508
						4	0.482
						4	0.541
						5	0.734
						5	0.78
						5	0.634
						5	0.727
						6	0.995
						6	0.826
						6	0.901
						6	0.831
