# Supplementary material for: MiRNA-1202 promotes the TGF-β1-induced proliferation, differentiation and collagen production of cardiac fibroblasts by targeting nNOS
Source: PLoS One. 2021 Aug 24;16(8):e0256066. doi: 10.1371/journal.pone.0256066 (PMC8384215; doi:10.1371/journal.pone.0256066)
Supplement: S1 Data — (ZIP) [file pone.0256066.s001.zip › Original data/Fig 9/Fig 9C-WB.xlsx]

## Sheet: Sheet1
Collagen Ⅰ		Original data								Collagen Ⅰ										Mean	SD		Groups-Collagen Ⅰ	Mean±SD	P
	1	12237.3	1	9408.69	1	10679.9		10775.3		0.473707	0.364088	0.413743	0.417179			1	1	1		1	0.131575		control	1.00±0.132
	2	29850.3	2	27146.3	2	28810.4		28602.3		1.11375	1.01252	1.07251	1.06626			2.6697	2.42706	2.57086		2.55588	0.122015		TGF-β1	2.56±0.122	0
	3	29510.1	3	26586.8	3	27392.5		27829.8		1.08382	0.979815	1.00375	1.02246			2.59798	2.34867	2.40604		2.4509	0.13057		TGF-β1 + inhibitor NC	2.45±0.131
	4	16289.2	4	13394.5	4	14971.4		14885		0.578888	0.476492	0.535658	0.530346			1.38762	1.14217	1.284		1.27127	0.123219		TGF-β1 + miR-1202 inhibitor	1.27±0.123	0
	5	15200.9	5	12631.1	5	13771.3		13867.7		0.552676	0.458209	0.497845	0.50291			1.32479	1.09835	1.19336		1.2055	0.113708		TGF-β1 + miR-1202 inhibitor+si-NC	1.21±0.114
	6	20761.9	6	17708.4	6	19145.9		19205.4		0.728959	0.62087	0.674179	0.67467			1.74735	1.48826	1.61604		1.61722	0.129552		TGF-β1 + miR-1202 inhibitor+si-nNOS	1.62±0.130	0.002
Collagen Ⅲ										Collagen Ⅲ
	1	13942.9	1	10961.2	1	12085.2		12329.8		0.539731	0.424164	0.468188	0.477361			1	1	1		1	0.122186		Groups-Collagen Ⅲ	Mean±SD	P
	2	29863.9	2	27085	2	28487.6		28478.8		1.11425	1.01023	1.0605	1.06166			2.33419	2.11628	2.22158		2.22402	0.108978		control	1.00±0.122
	3	30521.2	3	27470.9	3	28942.8		28978.3		1.12096	1.0124	1.06056	1.06464			2.34824	2.12082	2.22171		2.23026	0.113951		TGF-β1	2.22±0.109	0
	4	19265.5	4	16833	4	17810.2		17969.6		0.684663	0.598811	0.637226	0.640233			1.43427	1.25442	1.33489		1.34119	0.0900885		TGF-β1 + inhibitor NC	2.23±0.114
	5	17880.9	5	14939.8	5	16712.3		16511		0.650118	0.541961	0.604165	0.598748			1.3619	1.13533	1.26564		1.25429	0.113712		TGF-β1 + miR-1202 inhibitor	1.34±0.0901	0
	6	23027.9	6	20255	6	21397.4		21560.1		0.808522	0.710155	0.753459	0.757379			1.69373	1.48767	1.57839		1.5866	0.103277		TGF-β1 + miR-1202 inhibitor+si-NC	1.25±0.114
α-SMA										α-SMA													TGF-β1 + miR-1202 inhibitor+si-nNOS	1.59±0.103	0.003
	1	12391.7	1	9620.79	1	11047.1		11019.9		0.479684	0.372295	0.427969	0.426649			1	1	1		1	0.125879
	2	29348.8	2	26328.5	2	27444.8		27707.4		1.09504	0.982013	1.02167	1.03291			2.56659	2.30169	2.39465		2.42098	0.134401		Groups-α-SMA	Mean±SD	P
	3	31571.9	3	28867	3	30912.6		30450.5		1.15955	1.06385	1.13274	1.11871			2.7178	2.4935	2.65496		2.62209	0.115709		control	1.00±0.126
	4	16138.5	4	13364.8	4	14097.4		14533.6		0.573532	0.475435	0.504387	0.517785			1.34427	1.11435	1.18221		1.21361	0.118135		TGF-β1	2.42±0.134	0
	5	16213.9	5	15275.9	5	15582		15690.6		0.589507	0.554156	0.563303	0.568989			1.38171	1.29886	1.3203		1.33362	0.0430056		TGF-β1 + inhibitor NC	2.62±0.116
	6	20323.8	6	17558.9	6	18831.1		18904.6		0.713579	0.615627	0.663093	0.6641			1.67252	1.44293	1.55419		1.55655	0.11481		TGF-β1 + miR-1202 inhibitor	1.21±0.118	0
actin																							TGF-β1 + miR-1202 inhibitor+si-NC	1.33±0.0430
	1	25833.1	1	25841.8	1	25812.8		25829.3															TGF-β1 + miR-1202 inhibitor+si-nNOS	1.56±0.115	0.032
	2	26801.7	2	26810.7	2	26862.5		26825
	3	27227.8	3	27134.5	3	27290.2		27217.5
	4	28138.7	4	28110.7	4	27949.6		28066.3
	5	27504.1	5	27566.1	5	27661.8		27577.4
	6	28481.5	6	28522	6	28398.8		28467.4
	Collagen Ⅰ													Collagen Ⅲ															α-SMA
	1	0.473707												1	0.539731														1	0.479684
	1	0.364088												1	0.424164														1	0.372295
	1	0.413743												1	0.468188														1	0.427969
	2	1.11375												2	1.11425														2	1.09504
	2	1.01252												2	1.01023														2	0.982013
	2	1.07251												2	1.0605														2	1.02167
	3	1.08382												3	1.12096														3	1.15955
	3	0.979815												3	1.0124														3	1.06385
	3	1.00375												3	1.06056														3	1.13274
	4	0.578888												4	0.684663														4	0.573532
	4	0.476492												4	0.598811														4	0.475435
	4	0.535658												4	0.637226														4	0.504387
	5	0.552676												5	0.650118														5	0.589507
	5	0.458209												5	0.541961														5	0.554156
	5	0.497845												5	0.604165														5	0.563303
	6	0.728959												6	0.808522														6	0.713579
	6	0.62087												6	0.710155														6	0.615627
	6	0.674179												6	0.753459														6	0.663093
