# Supplementary material for: MiRNA-1202 promotes the TGF-β1-induced proliferation, differentiation and collagen production of cardiac fibroblasts by targeting nNOS
Source: PLoS One. 2021 Aug 24;16(8):e0256066. doi: 10.1371/journal.pone.0256066 (PMC8384215; doi:10.1371/journal.pone.0256066)
Supplement: S1 Data — (ZIP) [file pone.0256066.s001.zip › Original data/Fig 9/Fig 9D/ELISA-Collagen ó±.xlsx]

## Sheet: collagen i
	Original data							number	concentration		Groups-α-SMA	Mean±SD	P
Standard curve absorbance	1	2	3	4	5	6		1	14.1856		control	14.7±1.22
	1.811	0.934	0.523	0.355	0.175	0.042		1	13.8631		TGF-β1	39.8±2.14	0
	1.823	0.967	0.531	0.355	0.181	0.047		1	16.1209		TGF-β1 + inhibitor NC	37.4±3.36
								2	37.767		TGF-β1 + miR-1202 inhibitor	21.0±0.830	0
	1.817	0.9505	0.527	0.355	0.178	0.0445		2	39.5589		TGF-β1 + miR-1202 inhibitor+si-NC	21.0±1.55
pg/ml	1250	625	312.5	156.25	78.13	0		2	42.0317		TGF-β1 + miR-1202 inhibitor+si-nNOS	28.6±1.54	0
								3	33.7173
Number	1	2	3	4	5	6		3	40.2757		The data are normally distributed
absorbance	0.478	1.136	1.023	0.691	0.618	0.833		3	38.2329
	0.469	1.186	1.206	0.671	0.681	0.918		4	21.8191
	0.532	1.255	1.149	0.645	0.701	0.888		4	21.1023
Avg	0.493	1.19233	1.126	0.669	0.666667	0.879667		4	20.1706
								5	19.2029
ng/ml	14.1856	37.767	33.7173	21.8191	19.2029	26.9081		5	21.4607
	13.8631	39.5589	40.2757	21.1023	21.4607	29.9543		5	22.1775
	16.1209	42.0317	38.2329	20.1706	22.1775	28.8792		6	26.9081
Avg	14.7232	39.7859	37.4086	21.0307	20.9471	28.5805		6	29.9543
	1.22112	2.1414	3.35598	0.826608	1.55238	1.54492		6	28.8792
	14.72	39.79	37.41	21.03	20.95	28.58
	1.22	2.14	3.36	0.83	1.55	1.54
	14.72±1.22	39.79±2.14	37.41±3.36	21.03±0.83	20.95±1.55	28.58±1.54
