# Supplementary material for: MiRNA-1202 promotes the TGF-β1-induced proliferation, differentiation and collagen production of cardiac fibroblasts by targeting nNOS
Source: PLoS One. 2021 Aug 24;16(8):e0256066. doi: 10.1371/journal.pone.0256066 (PMC8384215; doi:10.1371/journal.pone.0256066)
Supplement: S1 Data — (ZIP) [file pone.0256066.s001.zip › Original data/Fig 9/Fig 9D/ELISA-Collagen ó≤.xlsx]

## Sheet: collagen iii
	Original data
Standard curve absorbance	1	2	3	4	5	6		number	concentration		Groups-Collagen Ⅲ	Mean±SD	P
	1.959	0.998	0.562	0.403	0.187	0.051		1	27.6823		control	30.7±2.96
	1.933	0.987	0.559	0.407	0.182	0.048		1	30.8418		TGF-β1	76.0±4.57	0
								1	33.5979		TGF-β1 + inhibitor NC	71.5±5.39
	1.946	0.9925	0.5605	0.405	0.1845	0.0495		2	71.4438		TGF-β1 + miR-1202 inhibitor	47.6±2.96	0
pg/ml	1250	625	312.5	156.25	78.13	0		2	80.586		TGF-β1 + miR-1202 inhibitor+si-NC	38.2±3.26
								2	76.0149		TGF-β1 + miR-1202 inhibitor+si-nNOS	49.4±3.14	0.004
Number	1	2	3	4	5	6		3	67.8139
absorbance	0.501	1.152	1.098	0.81	0.602	0.833		3	77.6955
	0.548	1.288	1.245	0.748	0.675	0.773		3	69.0239		The data are normally distributed
	0.589	1.22	1.116	0.833	0.694	0.865		4	48.4539
Avg	0.546	1.22	1.153	0.797	0.657	0.823667		4	44.2862
								4	50
ng/ml	27.6823	71.4438	67.8139	48.4539	34.4717	50		5	34.4717
	30.8418	80.586	77.6955	44.2862	39.379	45.9667		5	39.379
	33.5979	76.0149	69.0239	50	40.6562	52.1511		5	40.6562
Avg	30.7073	76.0149	71.5111	47.58	38.169	49.3726		6	50
	2.96006	4.5711	5.38993	2.95548	3.26494	3.13959		6	45.9667
								6	52.1511
	30.71	76.01	71.51	47.58	38.17	49.37
	2.96	4.57	5.39	2.96	3.26	3.14
	30.71±2.96	76.01±4.57	71.51±5.39	47.58±2.96	38.17±3.26	49.37±3.14
